# Supplementary material for: Isoscopoletin inhibits hepatocellular carcinoma cell proliferation via regulating glycolysis-related proteins
Source: PLoS One. 2024 Nov 7;19(11):e0310530. doi: 10.1371/journal.pone.0310530 (PMC11542786; doi:10.1371/journal.pone.0310530)
Supplement: S1 Table — (XLSX) [file pone.0310530.s001.xlsx]

## Sheet: Sheet1
No.	Gene	Protein	Target Class	ENSG ID
1	AKT1	Serine/threonine-protein kinase AKT	Kinase	ENSG00000142208
2	AURKA	Serine/threonine-protein kinase Aurora-A	Kinase	ENSG00000087586
3	BRAF	Serine/threonine-protein kinase B-raf	Kinase	ENSG00000157764
4	CA9	Carbonic anhydrase IX	Nucleus	ENSG00000107159
5	CCNA2	Cyclin-A2	Cyclin	ENSG00000145386
6	CDK2	Cyclin-dependent kinase 2	Kinase	ENSG00000123374
7	CDK6	Cyclin-dependent kinase 6	Kinase	ENSG00000105810
8	EGFR	Epidermal growth factor receptor erbB1	Kinase	ENSG00000146648
9	EP300	Histone acetyltransferase p300	Acyltransferase	ENSG00000100393
10	ERBB2	Receptor protein-tyrosine kinase erbB-2	Activator	ENSG00000141736
11	ESR1	Estrogen receptor alpha	Activator	ENSG00000091831
12	ESR2	Estrogen receptor beta	Activator	ENSG00000140009
13	F2	Thrombin	Hydrolase	ENSG00000180210
14	FGFR1	Fibroblast growth factor receptor 1	Kinase	ENSG00000077782
15	FLT4	Vascular endothelial growth factor receptor 3	Kinase	ENSG00000037280
16	GAPDH	Glyceraldehyde-3-phosphate dehydrogenase	Oxidoreductase	ENSG00000111640
17	GCK	Hexokinase-4	Kinase	ENSG00000106633
18	GPD2	Glycerol-3-phosphate dehydrogenase, mitochondrial	Oxidoreductase	ENSG00000115159
19	GPI	Glucose-6-phosphate isomerase	Cytokine	ENSG00000105220
20	GSK3B	Glycogen synthase kinase-3 beta	Kinase	ENSG00000082701
21	GSTM1	Glutathione S-transferase Mu 1	Transferase	ENSG00000134184
22	GSTP1	Glutathione S-transferase P	Transferase	ENSG00000084207
23	HK1	Hexokinase-1	Kinase	ENSG00000156515
24	HK2	Hexokinase-2	Kinase	ENSG00000159399
25	HSP90AA1	Heat shock protein HSP 90-alpha	Chaperone	ENSG00000080824
26	IL2	Interleukin-2	Cytokine	ENSG00000109471
27	JAK2	Tyrosine-protein kinase JAK2	Kinase	ENSG00000096968
28	KDR	Vascular endothelial growth factor receptor 2	Kinase	ENSG00000128052
29	LDHA	L-lactate dehydrogenase A chain	Oxidoreductase	ENSG00000134333
30	LDHB	L-lactate dehydrogenase B chain	Oxidoreductase	ENSG00000111716
31	MET	Hepatocyte growth factor receptor	Kinase	ENSG00000105976
32	MMP9	Matrix metalloproteinase-9	Hydrolase	ENSG00000100985
33	NOS2	Nitric oxide synthase, inducible (by homology)	Oxidoreductase	ENSG00000007171
34	PARP1	Poly [ADP-ribose] polymerase-1	Glycosyltransferase	ENSG00000143799
35	PGAM1	Phosphoglycerate mutase 1	Hydrolase	ENSG00000171314
36	PGAM2	Phosphoglycerate mutase 2	Hydrolase	ENSG00000164708
37	PGK1	Phosphoglycerate kinase 1	Kinase	ENSG00000102144
38	PGK2	Phosphoglycerate kinase 2	Kinase	ENSG00000170950
39	PPARG	Peroxisome proliferator-activated receptor gamma	Activator	ENSG00000132170
40	PTGS2	Cyclooxygenase-2	Peroxidase	ENSG00000073756
41	PTK2	Focal adhesion kinase 1	Kinase	ENSG00000169398
42	RAC1	Ras-related C3 botulinum toxin substrate 1	Hydrolase	ENSG00000136238
43	RAF1	RAF proto-oncogene serine/threonine-protein kinase	Kinase	ENSG00000132155
44	RET	Kinesin-1 heavy chain/ Tyrosine-protein kinase receptor RET	Kinase	ENSG00000165731
45	RRAD	GTP-binding protein RAD	Calmodulin-binding	ENSG00000166592
46	SRC	Tyrosine-protein kinase SRC	Kinase	ENSG00000197122
47	STAT1	Signal transducer and activator of transcription 1-alpha/beta	Activator	ENSG00000115415
48	TERT	Telomerase reverse transcriptase	Nucleotidyltransferase	ENSG00000164362
49	TPI1	Triosephosphate isomerase	Lyase	ENSG00000111669
50	XIAP	E3 ubiquitin-protein ligase XIAP	Transferase	ENSG00000101966
